# Supplementary material for: Health Risk and Pathogenesis of PM2.5 in Human Systems
Source: Toxics. 2026 Mar 27;14(4):286. doi: 10.3390/toxics14040286 (PMC13120000; doi:10.3390/toxics14040286)
Supplement: Supplementary file 1 [file toxics-14-00286-s001.zip]

Archive with 5 entries (5 files):
- Figure S1.pdf
- Table S1. Abbreviations of key signaling pathways and molecular targets.pdf
- Table S2.  Pathogenic mechanisms and evidence levels of PM2.5-induced diseases by organ system.pdf
- Table S3.pdf
- Table S4.pdf
